# Supplementary material for: The Hedgehog-GLI Pathway Regulates MEK5-ERK5 Expression and Activation in Melanoma Cells
Source: Int J Mol Sci. 2021 Oct 19;22(20):11259. doi: 10.3390/ijms222011259 (PMC8538987; doi:10.3390/ijms222011259)
Supplement: Supplementary file 1 [file ijms-22-11259-s001.zip]

Archive with 1 entries (1 files):
- ijms-1396694-supplementary.pdf
